# Supplementary material for: The gut microbiome affects response of treatments in HER2‐negative advanced gastric cancer
Source: Clin Transl Med. 2023 Jun 28;13(7):e1312. doi: 10.1002/ctm2.1312 (PMC10307992; doi:10.1002/ctm2.1312)
Supplement: Supplementary file 5 — Supporting infromation [file CTM2-13-e1312-s001.xlsx]

## Sheet: TableS1
Table S1: The detailed information of the validation cohort.
Diagnosis_new	Treatment_class	Response_6_new	sample_number	patient_number
Gastric	ICI	NR	33	22
Gastric	ICI	R	66	24
Gastric	ICI|chemo	NR	22	22
Gastric	ICI|chemo	R	36	31
Gastric	chemo	R	2	2
