# Supplementary material for: The gut microbiome affects response of treatments in HER2‐negative advanced gastric cancer
Source: Clin Transl Med. 2023 Jun 28;13(7):e1312. doi: 10.1002/ctm2.1312 (PMC10307992; doi:10.1002/ctm2.1312)
Supplement: Supplementary file 6 — Supporting infromation [file CTM2-13-e1312-s003.xlsx]

## Sheet: TableS2
Table S2: The number of patients/samples included in each group along with the treatment period.
Treatment_class	Response_6_overall	Timepoint	Sample_number	Patient_number
ICI	NR	T0_(-,21d]	28	24
ICI	NR	T1_(21d,90d]	16	11
ICI	NR	T2_(90d,180d]	3	3
ICI	NR	T3_180d~	8	2
ICI	R	T0_(-,21d]	19	16
ICI	R	T1_(21d,90d]	17	12
ICI	R	T2_(90d,180d]	19	14
ICI	R	T3_180d~	59	15
ICI|chemo	NR	T0_(-,21d]	13	10
ICI|chemo	NR	T1_(21d,90d]	16	12
ICI|chemo	NR	T2_(90d,180d]	16	11
ICI|chemo	NR	T3_180d~	3	2
ICI|chemo	R	T0_(-,21d]	5	4
ICI|chemo	R	T1_(21d,90d]	6	6
ICI|chemo	R	T2_(90d,180d]	5	4
ICI|chemo	R	T3_180d~	16	6
chemo	NR	T0_(-,21d]	14	13
chemo	NR	T1_(21d,90d]	1	1
chemo	R	T0_(-,21d]	12	12
chemo	R	T1_(21d,90d]	2	2
chemo	R	T2_(90d,180d]	1	1
