# Supplementary material for: The gut microbiome affects response of treatments in HER2‐negative advanced gastric cancer
Source: Clin Transl Med. 2023 Jun 28;13(7):e1312. doi: 10.1002/ctm2.1312 (PMC10307992; doi:10.1002/ctm2.1312)
Supplement: Supplementary file 7 — Supporting infromation [file CTM2-13-e1312-s006.xlsx]

## Sheet: Table S3
Table S3: The permutational multivariate analysis of variance (PERMANOVA) was performed to evaluate the effect of confounding factors on microbial communities for each treatment, respectively.
ICI treatment						chemo treatment							ICI_chemo treatment
variable	p_value_permanova	R2_permanova	p_value_beta_dispersion			variable	p_value_permanova	R2_permanova	p_value_beta_dispersion				variable	p_value_permanova	R2_permanova	p_value_beta_dispersion
Age_65	0.554	0.0236109	0.784			Age_65	0.007	0.0763465	0.831				Age_65	0.988	0.0382261	0.482
BMI_tag	0.519	0.0244775	0.136			BMI_tag	0.497	0.0404181	0.046				BMI_tag	0.166	0.0981585	0.209
MSI_Status	0.635	0.0226883	0.98			MSI_Status	0.157	0.0749731	0.068				MSI_Status	0.173	0.133093	0.001
Gender	0.416	0.0257482	0.117			Gender	0.299	0.0455256	0.079				Gender	0.78	0.0623637	0.015
response_6_overall	0.874	0.018572	0.268			response_6_overall	0.856	0.030855	0.197				response_6_overall	0.816	0.0585924	0.506
Project.Name	0.003	0.118805	0.865			Project.Name	0.014	0.117992	0.001				Project.Name	0.013	0.154257	0.932
PD.L1	0.444	0.0530163	0.155			PD.L1	0.456	0.0590778	0.62				PD.L1	0.41	0.144365	0.148
ICIline	0.78	0.0872218	0.871			ICIline	0.528	0.0958425	0.001				TumorStageArr	0.492	0.0726939	0.001
TumorStageArr	0.132	0.089314	0.001			EBER	0.62	0.0843309	0.001				ECOG	0.416	0.0804629	0.127
EBER	0.266	0.0878131	0.634			HP	0.507	0.177745	0.125				diff_in_days_PN	0.385	0.160356	0.699
HP	0.096	0.18434	0.001			ECOG	0.833	0.0320036	0.001
ECOG	0.276	0.0325791	0.001			diff_in_days_PN	0.762	0.0727538	0.78
diff_in_days_PN	0.053	0.0671267	0.437
Notes:
Age_65	Patients were classified into two groups(above_65 and below_65) based on their age.
BMI_tag	Patients were classified into two groups based on their BMI. Patients were considered as normal if their BMI is between 18.5 and 24. Otherwise, they are considered as abnormal.
MSI_Status	Patients were classified into MSI-High and non-MSI-High based on their MSI status.
Gender	Patients were classified into femal and male.
response_6_overall	Patients were classified into responder and non-responder based on their response to treatment at 6 months.
Project.Name	Samples were classified based on the sequencing batch.
PD.L1	Patients were classifier into two groups("CPS < 5" and "CPS >= 5") based on their PD-L1 level.
ICIline	Patients were classified into three groups (L1, L2,L3) based on their therapy line.
TumorStageArr	Patients were classified into groups based on their tumor stage.
EBER	Patients were classifier into two groups("pos" and "neg") based on their EBER level.
HP	Patients were classifier into two groups("pos" and "neg") based on their HP level.
ECOG	Patients were classifier into groups based on their ECOG level.
diff_in_days_PN	Samples were classified into groups ("Azero", "Bneg", "Cpos") based on its collection time. If collected before therapy starting time, it was classifier as "Bneg";If collected after therapy starting time, it was classifier as "Cpos";If collected on the therapy starting time, it was classifier as "Azero".
