# Supplementary material for: The gut microbiome affects response of treatments in HER2‐negative advanced gastric cancer
Source: Clin Transl Med. 2023 Jun 28;13(7):e1312. doi: 10.1002/ctm2.1312 (PMC10307992; doi:10.1002/ctm2.1312)
Supplement: Supplementary file 8 — Supporting infromation [file CTM2-13-e1312-s004.xlsx]

## Sheet: TableS4
Table S4: The descriptive table summarizing the therapy line of the cohort treated with ICI.
Treatment_class	Response_6_overall	ICIline	Patient_number
ICI	NR	L1	6
ICI	NR	L2	4
ICI	NR	L3	5
ICI	R	L1	4
ICI	R	L2	5
ICI	R	L3	9
Notes:
Response_6_overall	Patients were classified into responder(R) and non-responder(NR) based on their response to treatment at 6 months.
ICIline	Patients were classified into three groups (L1, L2,L3) based on their therapy line.
